# Supplementary material for: Lifestyle Factors, Genetic Risk, and Cardiovascular Disease Risk among Breast Cancer Survivors: A Prospective Cohort Study in UK Biobank
Source: Nutrients. 2023 Feb 8;15(4):864. doi: 10.3390/nu15040864 (PMC9965301; doi:10.3390/nu15040864)
Supplement: Supplementary file 1 [file nutrients-15-00864-s001.zip]

Archive with 1 entries (1 files):
- nutrients-2153863-supplementary.pdf
